# Supplementary material for: 1,2,4-Thiadiazolidin-3,5-Diones as Inhibitors of Cysteine Proteases
Source: Molecules. 2025 Sep 26;30(19):3896. doi: 10.3390/molecules30193896 (PMC12526058; doi:10.3390/molecules30193896)
Supplement: Supplementary file 1 [file molecules-30-03896-s001.zip]

Archive with 1 entries (1 files):
- molecules-3810218-supplementary.docx
